# Supplementary material for: Tissue-Adhesive and Biocompatible Zein-Polyaniline-Based Hydrogels for Mechanoresponsive Energy-Harvesting Applications
Source: Gels. 2025 Apr 22;11(5):307. doi: 10.3390/gels11050307 (PMC12111734; doi:10.3390/gels11050307)
Supplement: Supplementary file 1 [file gels-11-00307-s001.zip]

Archive with 1 entries (1 files):
- gels-3511871-supplementary.pdf
